# Supplementary material for: A Review of Adrenomedullin in Pediatric Patients: A Useful Biomarker
Source: Children (Basel). 2022 Aug 6;9(8):1181. doi: 10.3390/children9081181 (PMC9406574; doi:10.3390/children9081181)
Supplement: Supplementary file 1 [file children-09-01181-s001.zip]

Archive with 1 entries (1 files):
- children-1843178-supplementary.pdf
